# Supplementary material for: Disease Severity-Associated Gene Expression in Canine Myxomatous Mitral Valve Disease Is Dominated by TGFβ Signaling
Source: Front Genet. 2020 Apr 27;11:372. doi: 10.3389/fgene.2020.00372 (PMC7197751; doi:10.3389/fgene.2020.00372)
Supplement: Supplementary file 2 [file Data_Sheet_2.zip]

Archive with 18 entries (18 files):
- Supplementary Table 1.docx
- Supplementary Table 2.docx
- Supplementary Table 3.DOCX
- Supplementary Table 4.DOCX
- Supplementary Table 5.DOCX
- Supplementary Table 6.DOCX
- Supplementary Table 7.DOCX
- supplementary Table 8.DOCX
- Supplementary table 9.docx
- Supplementary Table 10.docx
- Supplementary Table 11.docx
- Supplementary table 12.docx
- Supplementary Table 13.docx
- Supplementary table 14.docx
- Supplementary table 15.docx
- Supplementary Table 16.docx
- Supplementary Table 17.docx
- Supplementary table 18.docx
